# Supplementary material for: Peripheral Immune Cells Exhaustion and Functional Impairment in Patients With Chronic Hepatitis B
Source: Front Med (Lausanne). 2021 Oct 26;8:759292. doi: 10.3389/fmed.2021.759292 (PMC8589627; doi:10.3389/fmed.2021.759292)
Supplement: Supplementary file 1 [file Table_1.XLSX]

## Sheet: patients
			ALT	DNA	ag/ab	CD24CD38	IL-2	IL-4	IL-6	IL-10	IL-12	IL-17	TNF-a	IFN-R	CD14++CD16-	CD14+CD16+	PDC	MDC	DR/单核	NKT	CD56b	CD56CD16	Treg	CD4	CD8	CD4/CD8	CD4CXCR5	pd1	CD4P	pd1icos	CD8CXCR5	PD1	PD1ICOS	CD4PD1	CD8PD1	NAÏVE-B	memory-B	IGD	CD38	IGD IN19	38 IN19	IFN-r/CD3	IFN-r/CD8	IFN-r/CD4	IFN-nk	IL-17/CD4	IL-21/CD4	NKP30	NKG2A
1	1	26	33	151000000	3	6.49	1.71	3.52	9.6	1.2	2.32	1.2	1.6	1.2	9.68589	1.33499	0.413393	1.46176	1836	1.61	0.65	23.61	6.66	60.16	23.52	2.55782	11.54	36.95	4.26403	3.86	1.7	75	1.79	34	36.18	81.47	18.32	39.44	9.22	7.22541	1.6891	32.17	32.03	11.71	28.01	0.61	5.05	42.01	52.43
2	2	33	19	100000000	3	1.55	2.21	3.16	6.3	2.8	3.25	0.2	0.2	0.3	8.93362	2.40926	0.124337	1.72167	1497	1.72	1.15	14.51	4.45	40.76	47.31	0.861551	22.1	47.25	10.4423	5.75	2.75	70.24	0.69	33.19	37.58	81.77	18.23	43.7	5.61	7.96651	1.0227	51.46	62.29	36.69	73.18	2.48	19.68	65.22	53.69
3	1	25	49	81400000	3	3.36	1.13	3.12	40.9	1.4	1.17	1.2	3.2	2.7	12.6444	4.27538	0.208884	1.48164	1245	4.26	0.62	19.6	10.74	31.1	53.79	0.578174	20.72	35.3	7.31416		2.55	49.26		23.86	11.72	85.39	14.6	36.47	6.17	5.32462	0.90082	33.97	49.05	19.24	61.87	2.88	10.29	30.84	10.93
4	2	28	14	46700000	3	1.61	1.51	1.78	8.3	3.5	2.28	0.1	0.3	1.2	24.488	1.93711	0.225278	2.87106	1840	3.9	0.66	4.12	7.63	42.87	46.9	0.914072	11.49	30.68	3.52513	4.16	0.89	53.45	0.05	21.17	14.65	71.42	28.32	21.44	6.69	6.07181	1.89461	15.95	17.57	11.94	28.92	0.81	4.03	45.71	40.09
5	1	49	21	42800000	3	11.25	0.96	2.91	8.1	1.2	3.15	0.2	1.1	1.3	38.2737	1.52508	0.169583	2.40362	1785	0.94	0.77	21.62	13.05	46.93	44.67	1.05059	21.83	34.32	7.49206	6.51	2.68	61.93	0.85	34.99	22.5	62.91	36.94	10.82	8.75	3.99691	3.23225	39.08	31.68	24.29	60.47	1.13	4.36	80.16	22.27
6	1	39	67	37900000	3	7.84	2.53	1.16	4.5	3.61	1.29	0.7	1.3	0.2	11.725	3.60837	0.227544	0.548232	3384	9.36	0.65	17.55	5.96	54.55	37.13	1.46916	13.57	47.26	6.41318		2.24	73.98		30.94	21.96	59.88	39.7	23.55	27.81	9.34935	11.0406	32.7	56.11	17.42	82.28	2.22	12.69	48.57	48.14
7	1	30	31	24400000	3	0.89	3.12	2.21	3.1	1.19	1.78	6.2	2.6	7.4	8.12568	0.915781	0.131908	0.666414	1816	22.64	0.24	4.85	5.65	52.83	37.8	1.39762	20.6	37.58	7.74148		4.03	49.33		21.89	16.58	77.02	23.64	53.95	7.52	12.7538	1.77773	34.04	49.9	24.68	34.04	3.72	7.76	22.64	30.58
8	2	37	35	70600000	3	3.25	2.98	3.3	3.5	2.75	2.51	0.1	0.2	0.7	16.4684	1.96394	0.182742	1.56812	4335	3.42	0.9	14.01	4.61	54.87	28.89	1.89927	23.61	35.41	8.3603	4.45	2.85	68.18	0.65	32.08	36.66	75.68	24	31.72	2.66	7.6128	0.6384	40.3	66.26	28.02	73.35	1.83	12.91	41.98	23.81
9	2	26	11	46900000	3	2.4	3.52	1.2	3.1	0.9	1.98	0.3	1.2	4.2	13.7928	0.549382	0.106627	2.45497	1762	15.59	0.32	4.56	3.04	45.53	33.9	1.34307	15.27	31.93	4.87571	7.88	2.3	65.93	0.99	38.33	25.43	78.48	21.85	22.74	25.42	4.96869	5.55427	15.95	19.06	13.61	25.94	0.94	4.63	15.39	32.69
10	2	31	17	96200000	3	9.02	5.21	2.3	4.6	1.35	2.67	2.3	2.4	4.7	22.7087	3.11321	0.453903	1.82766	1362	11.71	1.67	18.69	4.2	52.24	40.49	1.2902	28.96	37.97	10.9961		4.57	46.45		25.34	20.23	69.02	29.61	43.96	2.83	13.0166	0.837963	39.17	40.24	27.47	61.34	1.43	4.43	40.01	12.44
11	1	68	59	92700000	3	1.16	1.13	3.1	8.5	1.68	3.15	2	1.4	3.4	13.9644	3.8846	0.109092	1.78761	3586	8.39	0.41	25.61	11.95	37.94	57.49	0.659941	19.85	37.63	7.46956	3.23	4.15	96.61	0.05	29.56	50.92	60.86	39.14	45.11	1.03	17.6561	0.403142	19.79	30.44	7.46	33.01	0.27	1.85	12.8	25.66
12	2	48	17	79500000	3	11.47	33	2.83	45.5	3.52	5.14	3.9	13.8	8.7	15.5343	2.57577	0.133351	2.43301	773	1.42	0.54	21.53	6.78	56.63	36.25	1.56221	16.51	33.08	5.46151		1.24	64.71		20.51	21.25	72.84	23.29	47.42	3.87	11.0441	0.901323	40.08	45.37	29.83	42.24	1.13	4.36	30.27	67.72
13	1	29	38	25600000	4	3.31	13.2	3.4	9.6	1.6	3.92	0.2	9.8	16.4	11.2159	2.52754	0.307498	1.88527	3632	4.7	0.8	19.27	5.16	37.7	37.86	0.995774	10.98	23.6	2.59128	12.24	1.81	49.47	1.05	22.13	23.07	86.41	13.58	38.18	6.28	5.18484	0.852824	30.95	52.6	14.4	23.34	0.68	9.25	26.65	67.59
14	1	30	25	1780	4	8.23	2.71	1.56	4.6	1.2	2.81	1.1	6.1	3.9	19.2186	2.25028	0.333405	1.816	1769	5.68	1.67	3.16	9.65	36.76	43.09	0.853098	24.47	39.09	9.56532		1.12	60.61		21.92	37.06	94.58	5.19	28.23	40.19	1.46514	2.08586	31.2	32.01	21.07	54.65	2.33	1.02	64.29	42.07
15	2	44	17	331	4	5.35	3.51	2.31	7.6	1.1	3.15	1.2	1.7	3.6	22.5781	3.49693	0.385848	3.1596	2777	7.41	0.6	17.16	8.54	32.6	56.38	0.578219	23.55	62.39	14.6928		2.55	76.71		57.47	26.51	71.88	28.43	15.75	42.85	4.47772	12.1823	28.58	42.21	17.62	83.62	5.06	6.05	17.15	14.01
16	2	28	15	127	4	11.63	1.98	3.52	10.5	14.6	2.91	0	1	2.1	21.7631	4.57099	0.1612	2.0377	3957	1.01	0.8	11.79	5.18	33.62	54.42	0.617788	30.39	50.1	15.2254		2.38	59.02		41.12	24.47	65.18	33.81	29.25	7.55	9.88943	2.55266	27.34	26.58	21.41	36.64	1.19	5.28	48.5	24.46
17	2	56	10	275	4	6.5	3.21	1.21	19.2	1.1	3.78	0.2	3.8	5.9	11.6342	3.00735	0.156192	1.78877	2098	4	0.14	44.27	10.85	47.43	35.17	1.34859	20	26.19	5.238	5.97	4.83	86.61		28.67	52.7	61.24	35.8	37.41	1.73	13.3928	0.61934	27.04	35.46	20.56	33.84	0.31	7.03	22.41	27.74
18	1	56	45	361	4	7.06	1.48	3.9	3.5	0.8	5.46	1.4	0.7	2.5	15.1704	4.31396	0.381056	4.1126	2185	12.62	0.55	25.21	7.6	62.23	29.52	2.10806	23.64	25.76	6.08966	6.33	3.19	71.08	3.61	23.74	28.46	87.76	12.02	29.22	6.39	3.51224	0.768078	30.19	35.21	15.32	38.62	3.57	13.56	24.53	10.4
19	2	59	14	145	4	6.02	2.25	2.61	11.8	3.3	3.51	2.9	2.4	8.1	19.2496	6.663	0.288861	2.59368	4396	2.35	1.16	17.56	4.4	49.81	39.13	1.27294	13.72	42.23	5.79396		3.16	67.96		32	33.27	78.71	21.4	19.03	39.48	4.07242	8.44872	39.6	57.61	27.03	75.23	1.09	8.39	69.04	43.03
20	2	55	21	145	4	3.83	3.52	1.12	7.6	1.1	4.22	1.2	0.7	3.9	11.8251	4.16093	0.380211	2.07376	980	7.47	0.58	23.41	8.06	55.83	35.67	1.56518	22.96	53.07	12.1849		4.12	66.67		43.02	45.62	80.34	19.27	24.56	1.46	4.73271	0.281342	23.15	38.34	17.85	60.4	2.94	10.37	46.04	14.79
21	1	32	30	518	4	3.81	1.51	3.94	5.6	1.2	3.9	2	1.3	5.1	11.0834	0.356512	0.507421	1.97082	2620	6.14	1.05	2.96	9.5	58.19	35.4	1.64379	20.35	38.63	7.86121		2.77	61.02		25.48	17.91	81.79	18.01	21.21	3.88	3.81992	0.698788	25.18	24.5	25.43	60.68	4.82	13.21	62.23	42.36
22	1	35	29	711	4	4.14	2.32	2.23	3.3	1.2	1.52	1.3	0.8	3.1	15.2281	3.50683	0.217834	1.68475	3661	3.15	0.76	19.91	5.3	50.15	43.7	1.1476	18.67	40.1	7.48667		3.49	65.13		28.35	25.36	79.67	20.43	26	21.41	5.3118	4.37406	24.67	27.06	20.09	74.26	0.96	9.01	36.69	31.53
23	1	51	31	239	4	3.93	1.53	2.25	1.6	1.6	3.27	1.2	2.6	1.2	20.4628	3.56829	0.168494	2.96417	4385	1.99	0.51	14.14	5.46	30.47	27.62	1.10319	27.06	42.18	11.4139		19.71	91.6		26.52	39.79	77.64	21.93	61.53	1.27	13.4935	0.278511	29.75	35.48	22.7	15.28	1.08	10.13	30.67	22.69
24	1	50	32	562	4	14.87	2.41	3.12	6.3	3.4	5.45	1.2	0.7	1.7	12.566	1.86779	0.121356	2.78198	915	2.11	0.31	42.96	8.62	36.35	39.35	0.923761	17.13	38.6	6.61218		1.16	65.22		35.88	30.38	87.69	11.84	19.31	30.69	2.2863	3.6337	43.56	64.36	26.63	73.28	1.97	8.53	15.51	70.9
25	1	39	51	187	4	1.87	7.8	4.48	21.2	2.1	4.21	1.7	11	7.5	10.0131	5.78999	0.173401	1.6274	2262	7.19	0.67	21.13	5.85	24.14	69.77	0.345994	15.36	47.09	7.23302		1.14	81.4		25.52	35.66	70.54	27.69	50.1	1.4	13.8727	0.38766	39.12	51.94	17.3	45.34	1.12	4.26	46.78	19.22
26	1	31	52	616	4	6.2	2.2	17.88	13.2	5	1.36	0.2	14.8	3.2	13.6042	1.1689	0.308698	2.24986	932	17.56	0.32	11.06	8.89	35.2	54.21	0.649327	19.49	36.31	7.07682		2.49	64.25		25.6	33.4	75.42	23.67	32.88	2.36	7.7827	0.558612	39.91	55.33	24.39	63.13	1.75	9.21	80.85	31.38
27	2	72	73	448000	3	2.84	1.13	2.21	8.8	1.7	2.35	1.9	1.2	3.7	17.9121	1.8981	0.302245	2.08502	3413	10.41	1.18	10.57	3.42	47.63	32.55	1.46329	30.14	31.39	9.46095	3.92	2.17	49.74	13.76	36.21	30.22	69.23	29.97	32.62	5.9	9.77621	1.76823	36.66	75.38	15.19	53.27	1.46	20.65	75.8	40.21
28	2	55	81	18500000	3	14.38	1.52	3.52	23.3	47.6	3.31	2.5	3.8	4.8	4.29839	5.1269	0.159778	4.92516	2705	1.74	0.61	23.1	6.46	40.98	51.92	0.789291	29.94	44.5	13.3233		2.41	48.77		30.67	21.74	78.82	21.34	21.47	9.08	4.5817	1.93767	35.35	43.16	18.17	73.12	1.23	14.28	41.79	35.32
29	2	29	99	21200000	3	11.65	2.32	4.28	11.3	3.5	2.58	0.1	0.2	1.3	9.80751	4.08038	0.131646	4.80693	3249	14.95	0.94	12.21	9.21	23	59.16	0.388776	13.02	47.97	6.24569		0.76	67.65		28.18	19.55	84.55	15.43	31.83	3.04	4.91137	0.469072	38.18	80.12	13.69	36.21	2.11	10.21	43.04	56.21
30	1	33	104	10200	3	3.73	1.51	2.21	17.1	2.3	2.51	1	52.8	4.7	12.4856	2.16126	0.269252	2.37956	3120	6.5	0.46	25.4	6.34	51.98	43.14	1.20491	40.98	59.53	24.3954		2.11	67.12		12.42	12.74	70.34	29.16	40.49	7.01	11.8069	2.04412	39.21	45.36	19.21	50.23	1.73	6.21	57.64	50.12
31	1	27	117	397000000	3	22.25	25.6	3.81	20.3	3.21	1.58	7.9	5.4	2.8	24.1062	5.62665	0.258196	5.47809	2596	2.42	0.84	13.8	8.2	43.94	41.98	1.04669	18.87	32.3	6.09501	5.43	1.34	64.29	2.86	20.44	14.44	71.22	29.02	25.3	8.08	7.34206	2.34482	30.65	43.62	12.56	66.35	2.21	11.22	5.24	43.21
32	1	36	118	1240	3	9.17									5.42546	1.97686	0.322165	2.72815	3679	6.61	0.82	41.48	9.33	53.57	37.13	1.44277	28.46	39.27	11.1762	9.31	8.9	86.91	1.57	35.14	59.09	76.56	23.44	44.73	4.59	10.4847	1.0759							78.7	28.16
33	1	24	149	234000	3	8.83									7.93697	3.40801	0.351212	3.21825	3295	1.19	0.3	12.77	9.41	29.65	59.97	0.494414	27.88	32	8.9216	8.74	1.58	58.54	1.63	33.45	13.97	59.93	39.57	32.35	13.85	12.8009	5.48044							26.55	26.43
34	2	22	149	9200000	3	5.53									16.2525	3.43553	0.262587	2.36587	3136	26.84	0.82	16.58	5.7	61.72	27.64	2.233	18.21	34.08	6.20597	15.34	1.13	42.31	3.85	32.09	29.64	78.01	21.02	29.36	5.05	6.17147	1.06151							65.13	24.61
35	1	36	150	6030	3	5.62									14.4271	2.19486	0.179799	10.2091	2798	4.53	0.8	23.57	4.19	50.83	45.36	1.12059	23.14	33.94	7.85372	4.58	3.45	90.38		22.92	34.71	77.33	20.57	39.64	2.5	8.15395	0.51425							37.09	38.85
36	1	44	291	7050	3	3.8									17.5487	2.56294	0.0998195	1.39924	7318	14.19	1.5	12.87	6.31	42.32	35.12	1.20501	25.36	40.22	10.1998					20.62	31.66	84.59	13.92	27.9	21.56	3.88368	3.00115							41.25	42.36
37	1	17	537	74200000	3	9.44									9.79883	1.11595	0.100985	1.85767	2529	2.38	0.86	4.55	6.14	41.58	49.04	0.847879	18.68	47.05	8.78894	9.66	1.86	59.69	0.92	33.77	15.14	85.12	14.8	37.1	3.91	5.4908	0.57868							38.55	45.12
38	1	28	227	67100	3	5.64									18.0032	3.83016	0.258101	2.184	3258	2.87	0.65	8.65	8.54	20.27	46.78	0.433305	14.72	52.93	7.7913		1.25	68.55		42.73	29.09	88.45	11.67	49.02	3.78	5.72063	0.441126							72.18	35.22
39	1	33	67	5100	4	5.17									15.375	2.1481	0.191396	1.8101	6936	1.85	0.37	17.23	9.34	44.78	44.13	1.01473	22	30.92	6.8024	8.44	3.15	66.03	3.21	31.48	34.25	71.01	29.09	35.04	3.19	10.1931	0.927971							80.52	38.65
40	1	40	78	3520	4	6.69									17.0232	2.26182	0.23314	3.23278	6659	5.61	0.4	4.64	3.25	56.41	37.28	1.51314	14.45	42.46	6.13547		2.26	72.95		18.13	26.12	57.67	42.04	48.93	4.27	20.5702	1.79511							49.31	31.22
41	2	30	81	61200	4	8.43									14.3463	2.33043	0.318746	2.89344	7162	5.28	0.52	17.07	3.7	65.9	29.4	2.2415	22.88	37.19	8.50907		3.56	41.81		18.31	22.42	81.39	18.79	32.5	14.02	6.10675	2.63436							55.26	25.6
42	1	39	124	12400000	4	8.52									7.96161	2.2252	0.216017	1.67119	4911	4.84	0.71	12.15	4.63	58.82	28.99	2.02898	20.11	27.8	5.59058	4.02	2.31	71.08	0.05	20.83	16.42	81.46	18.33	35.61	5.15	6.52731	0.943995							70.34	40.3
43	1	64	133	3650	4	6.51									46.3118	2.57143	0.19745	2.49134	6765	0.72	1.34	26.52	12.41	52.09	43.49	1.19775	13.52	62.14	8.40133		3.12	55.56		50.56	25.97	87.22	12.41	19.65	12.28	2.43856	1.52395							36.15	45.21
44	1	40	195	7500	4	5.94									5.77985	1.47736	0.0951844	1.84029	2067	9.01	0.71	21.09	7	49.77	45.39	1.0965	18	43.58	7.8444		4.34	71.22		21.04	35.36	80.75	19.15	33.36	16.64	6.38844	3.18656							25.11	38.16
45	1	72	475	13500	4	1.17									36.2386	7.47934	0.179908	3.67767	3364	6.88	0.59	8.95	5.21	46.55	33.25	1.4	22.79	40.35	9.19576					19.52	33.61	93.49	6.04	58.33	1.28	3.52313	0.077312							42.36	20.52
46	1	16	521	78300	4	25.26									13.6692	3.2641	0.0623771	1.59573	3112	11.39	0.41	7.31	3.86	41.93	51.63	0.812125	25.4	47.37	12.032		2.21	64.24		27.99	48.35	85.71	14.27	33.84	6.62	4.82897	0.944674							35.81	30.61
47	2	58	575	37900	4	13.92									15.8871	5.22194	0.280991	3.01759	2382	14.66	0.84	29.25	8.84	43.67	35.12	1.24345	24.54	39.65	9.73011		2.56			25.31	40.21	88.95	10.34	3.23	11.52	0.333982	1.19117							62.11	30.55
48	2	55	84	5360	4	5.22									16.8535	3.25109	0.175728	3.55609	4992	8.15	0.84	8.92	12.92	55.61	32.74	1.69853	19.12	28.66	5.47979		2.99	82.35		48.93	38.67	88.69	10.27	31.08	3.82	3.19192	0.392314							70.51	37.21
																3
[truncated: 9 more columns]

## Sheet: health
	IL-2	IL-4	IL-6	IL-10	IL-12	IL-17	TNF-a	IFN-R	CD14++CD16-	CD14+CD16+	PDC	MDC	DR/单核	NKT	CD56b	CD56CD16	Treg	CD4	CD8	CD4CXCR5	pd1	CP	pd1icos	CD8CXCR5	PD1	PD1ICOS	CD4PD1	CD8PD1	NAÏVE-B	memory-B	CD24CD38	IGD	CD38	IGD IN19	38 IN19	IFN-r/CD3	IFN-r/CD8	IFN-r/CD4	IFN-nk	IL-17/CD4	IL-21/CD4	NKP30	NKG2A	G+57+/8	G+57-/8	G+/8	C+57+/8	C+57-/8	C+/8
1	1.35	2.25	3.52	1.05	2.19	1.5	2.35	2.51	8.81941	2.7813	0.238224	2.08242	3872	9.84	0.3	20.6	8.47	46.16	41.78	28.26	33.98	9.60275	7.16	3.97	69.63	0.37	30.11	18	65.02	35.48	3.08	37.32	4.26	13.2411	1.51145	37.37	46.91	25.98	54.27	3.06	7.57	59.92	19.08			50.82			56.49
2	2.52	1.61	1.96	1.35	1.97	3.7	1.95	1.96	14.269	2.15968	0.471702	2.47827	4950	14.1	0.48	16.94	6.57			16.09	16.09	2.58888					26.34	14.15	55.6	45.37	3.23	24.47	10.52	11.102	4.77292	33.91	39.52	16.57	61.11	2.64	18.9	75.4	22.36			43.75			37.89
3	0.96	1.5	3.91	2.13	3.03	0.6	1.59	0.32	8.75629	2.28031	0.241295	2.04792	2716	14.03	0.49	19.84	7.13			16.67	16.67	2.77889					23.62	18.53	73.79	26.21	5.74	31.94	11.02	8.37147	2.88834	58.13	68.24	29.54	73.75	3.49	12.72	76.13	54.11			40.79			46.33
4	3.66	2.41	2.52	3.16	1.13	2.51	1.02	0.51	9.85332	1.86496	0.317743	3.38215	3092	20.13	0.72	21.27	6.55			20.06	20.06	4.02404					21.16	21.41	75.01	25.24	3.84	31.06	12.78	7.83954	3.22567	37.65	48.91	25.06	81.99	2.17	16.01	26.52	24.42			21.8			25.51
5	2.51	1.25	1.98	1.15	0.5	3.3	0.65	1.33	14.5491	2.81306	0.234557	2.54486	6787	3.16	0.46	10.86	9.2	52.95	43.02	23.47	23.52	5.52014		2.45	48.44		15.17	12.36	61.29	38.7	2.05	28.32	2.79	10.9598	1.07973	48.06	77.26	26.23	78.87	5.39	6.75	77.69	24.8	15.24	2.59	17.83	16.47	8.28	24.75
6	0.58	0.5	2.36	1.52	1.68	3.8	1.05	2.71	10.2116	1.41898	0.410524	1.68452	4034	3.06	0.56	13.94	9.05	54.29	34.45	16.27	33.02	5.37235		3.15	54.79		21.67	16.59	70.9	27.84	3.7	35.94	4.62	10.0057	1.28621	51.55	55.25	25.75	62.54	2.91	12.76	67.16	30.15	4.34	3.6	7.94	7.27	9.33	16.6
7	1.35	1.19	0.71	2.31	0.61	0.91	2.12	3.35	12.8995	1.8668	0.34803	1.86823	4451	13.06	0.5	18.52	9.92	37.41	57.23	15.42	26.51	4.08784		1.03	63.16		15.2	10.3	75.66	23.88	3.72	25.84	4.58	6.17059	1.0937	43.27	69.22	29.25	73.84	1.78	22.35	80.45	16.88	38.75	1.74	40.49	41.89	4.8	46.69
8	2.25	2.22	0.52	0.61	0.13	2.15	0.68	3.52	14.524	3.23668	0.264853	1.71972	2765	1.79	0.66	16.28	6.82	59.2	33.99	22.31	43.15	9.62676		6.36	86.16		20.84	23.85	67.84	31.82	2.92	22.37	32.53	7.11813	10.351	35.33	47.48	23.48	61.16	2.38	14.53	40.67	11.16	20.97	3.08	24.05	23.26	6.23	29.49
9	0.51	1.36	1.15	1.65	0.25	4.26	1.37	4.62	16.2647	3.0544	0.637726	2.42171	2596	11.78	1.25	17.94	9.39	51.31	35.29	28.24	48.44	13.6795		2.34	58.56		29.93	25.84	81.63	18.66	3.99	53.03	5.17	9.8954	0.964722	48.16	71.61	24.19	69.33	2.17	12.25	50.24	36.64	50.56	4.8	55.36	57.41	8.48	65.89
10	1.62	3.02	2.2	2.31	2.19	0.53	2.51	3.12	10.0571	1.62161	0.337459	1.54404	2505	11.14	0.21	14.71	9.19	55.81	37.15	14.59	30.25	4.41348		1.21	43.65		15.05	8.41	79.23	20.74	6.06	32.68	16.23	6.77783	3.3661		58.63	21.25	65.62	3.02	11.25	35.04	18.1	29.94	6.13	36.07	32.83	11.53	44.36
11	2.15	1.52	2.15	1.98	0.82	1.26	1.09	4.76	22.2744	3.41245	0.542078	2.5445	3443	18.91	0.21	10.58	4.93	49.87	37.75	19.48	25.69	5.00441	10.02	2.01	75.86	0.35	19.41	18.71	50.94	48.04	1.85	30.75	13.1	14.7723	6.29324		47.12	22.64	80.21	2.61	13.21	61.42	38.78			35.64			41.76
12	3.22	1.77	3.01	2.25	1.55	0.51	2.56	5.21	11.739	1.49475	0.252243	3.90513	3171	3.42	0.62	39.6	5.48			16.87	41.22	6.95381	17.49				35.46	10.87	69.01	30.07	2.72	42.74	4.35	12.8519	1.30804		55.21	25.12	55.36	2.03	5.21	74.13	31.32	26.42	4.21	30.63	32.33	20.19	52.52
13	1.89	2.16	2.88	0.67	0.38	0.22	2.9	1.66	22.5796	6.88053	0.335758	2.81762	2647	7.98	0.57	19.77	7.4	39.68	37.69	25.36	36.28	9.20061	10.39	4.32	52.34	0.61	28.86	28.82	75.61	20.56	8.73	38.21	5.07	7.85598	1.04239		53.12	19.12	68.12	3.08	9.03	46.31	17.44			13.65			20.99
14	2.1	3.12	1.53	0.5	0.41	0.35	3.12	1.71	13.21	3.22	0.37	3.18	3125	12.36	0.31	15.32	8.12			26.64	26.64	7.0969					21.98	24.25	72.18	24.16	3.63			0	1.256		60.05	21.02	70.21	4.21	10.83	76.52	19.26			30.14			31.24
15	1.35	1.98	4.52	1.13	0.86	0.37	2.89	4.52	15.26	3.05	0.41	3.22	4218	10.75	0.52	20.18	7.35			21.6	21.6	4.6656					26.28	18.51	69.56	30.6	4.12			0	2.137		45.13	22.56	68.13	2.11	8.32	69.18	23.32			25.32			32.61
[truncated: 3 more columns]
